# Supplementary material for: Revealing Alzheimer’s disease genes spectrum in the whole-genome by machine learning
Source: BMC Neurol. 2018 Jan 10;18:5. doi: 10.1186/s12883-017-1010-3 (PMC5763548; doi:10.1186/s12883-017-1010-3)
Supplement: Supplementary file 2 — 335 AD-associated genes. The datasets collected from public Alzheimer’s disease databases (AlzGene) and the publications treating upon AD. (XLSX 14 kb) [file 12883_2017_1010_MOESM2_ESM.xlsx]

## Sheet: Sheet1
Gene	Class
A2M	1
ABCA1	1
ACE	1
ADAM10	1
APOC1	1
APOC2	1
APOE	1
APP	1
ATXN1	1
BACE2	1
BDNF	1
CCNT1	1
CD33	1
CDKN2A	1
CECR2	1
CELF2	1
CHRNB2	1
CTNNA3	1
CTSD	1
FAS	1
GAB2	1
GAPDH	1
GSK3B	1
GSTO1	1
GSTO2	1
HHEX	1
HTRA1	1
IDE	1
KANSL2	1
KIF18B	1
LMNA	1
LRP6	1
LRP8	1
LRRTM3	1
MAPT	1
MTHFR	1
NCAPD2	1
NOS3	1
NR1H2	1
NTRK2	1
OLR1	1
PGBD1	1
PLAU	1
PON1	1
PON2	1
PRNP	1
PSEN1	1
PSEN2	1
SOD2	1
SORCS1	1
SORCS2	1
SORL1	1
STH	1
TF	1
TFCP2	1
TGFB1	1
TNF	1
TRPC4AP	1
TTR	1
UBQLN1	1
ABCA2	2
ABCA7	2
APBB2	2
APOA4	2
APOD	2
ARID5B	2
BIN1	2
BLOC1S3	2
CASS4	2
CELF1	2
CHAT	2
CLU	2
CR1	2
CYP19A1	2
DAPK1	2
DFNB31	2
DNAJC28	2
DSG2	2
EPHA1	2
ESR1	2
ESR2	2
EXOC3L2	2
FERMT2	2
HLA-DRB1	2
HLA-DRB5	2
IL10	2
IL33	2
IL6	2
INPP5D	2
LPL	2
MAOA	2
MARK4	2
MEF2C	2
MPO	2
MS4A4E	2
MS4A6A	2
NME8	2
OTC	2
PICALM	2
PPARG	2
PPM1H	2
PTK2B	2
RIN3	2
SLC24A4	2
TOMM40	2
ZCWPW1	2
ADAM9	3
ADRB2	3
AGPAT1	3
ALB	3
ARL5B	3
ARSB	3
ATF7	3
ATP6V0A4	3
BACE1	3
BCHE	3
C4A	3
CACNB2	3
CALHM1	3
CAV1	3
CCDC134	3
CCL3	3
CDK5R1	3
CH25H	3
CHRNA3	3
COL11A1	3
COL25A1	3
COX10	3
CST3	3
CYP46A1	3
DDX39B	3
DGKB	3
DOPEY2	3
EPC2	3
EPHA4	3
EVA1C	3
F13A1	3
FCER1G	3
FGF1	3
GBP2	3
GLOD4	3
GNA11	3
GRIN3A	3
HBG2	3
HPCAL1	3
HSD11B1	3
HSPA5	3
IL1A	3
IL1B	3
KLC1	3
KLF5	3
LDLR	3
LHCGR	3
LRP1	3
LRP2	3
LRPAP1	3
LRRK2	3
MCM3AP	3
MEF2A	3
MEFV	3
MICA	3
MME	3
MS4A4A	3
MYH8	3
NCAM2	3
NCSTN	3
NGB	3
NPC1	3
NXPH1	3
PARP1	3
PCDH11X	3
PCK1	3
PNMT	3
PNP	3
PON3	3
POU2F1	3
PPP2R2B	3
PRUNE2	3
RELN	3
RFC1	3
RGS6	3
RUNX1	3
RXRA	3
SAMSN1	3
SEL1L	3
‘SEPT3	3
SERPINA1	3
SREBF1	3
SST	3
TET1	3
TFAM	3
TLR4	3
TMEM132C	3
TMPRSS15	3
TP63	3
TREM2	3
UBE2I	3
VLDLR	3
ZNF292	3
ABCC2	4
ABCG1	4
ACAD8	4
ACAN	4
ADAM12	4
AGER	4
AGT	4
AHSG	4
ALDH18A1	4
ALDH2	4
ALOX5	4
ANK3	4
APBA1	4
APBB1	4
APH1A	4
APH1B	4
APOA1	4
APOA5	4
AR	4
BCAM	4
BCR	4
BLMH	4
C4B	4
CAND1	4
CARD8	4
CBS	4
CCL2	4
CCR2	4
CD2AP	4
CD36	4
CDK1	4
CDK5	4
CDKN2B-AS1	4
CETP	4
CFH	4
CHD4	4
CHRFAM7A	4
CHRNA4	4
CHRNA7	4
CLPTM1	4
COMT	4
COX15	4
CRP	4
CSK	4
CTSS	4
DHCR24	4
DKK1	4
DLD	4
DLST	4
DNM2	4
DNMBP	4
DPYS	4
DSC1	4
DYRK1A	4
EBF3	4
ECE1	4
EFNA5	4
EIF2AK2	4
ENTPD7	4
FAM63A	4
FDPS	4
GALP	4
GAPDHS	4
GNB3	4
GOLM1	4
GRIN2B	4
GRN	4
GSTM1	4
GSTM3	4
GSTP1	4
GSTT1	4
HFE	4
HMGCR	4
HMGCS2	4
HSPG2	4
HTR6	4
ICAM1	4
IGF1	4
IL18	4
IL1RN	4
IREB2	4
KCNJ6	4
LCK	4
LIPA	4
LIPC	4
LPAR5	4
LRAT	4
MAGI2	4
MAPK8IP1	4
MC2R	4
MMP1	4
MMP3	4
MTHFD1L	4
MTR	4
MYH13	4
NAT2	4
NEDD9	4
NOS1	4
NPC2	4
NQO1	4
NTRK1	4
OGG1	4
PCED1B	4
PCGF5	4
PIK3R1	4
PIN1	4
PLAT	4
POMT1	4
PPARA	4
PPP1R3A	4
PRND	4
PTGS2	4
S100B	4
SERPINE1	4
SERPINF2	4
SGPL1	4
SIGMAR1	4
SLC6A4	4
SNCA	4
SOAT1	4
SOS2	4
SYN3	4
TAP2	4
TAPBPL	4
TARDBP	4
TMEM63C	4
TNK1	4
TP53	4
TRAF2	4
TRAK2	4
UBD	4
UCHL1	4
VCP	4
VDR	4
VEGFA	4
WWC1	4
