# Supplementary material for: Revealing Alzheimer’s disease genes spectrum in the whole-genome by machine learning
Source: BMC Neurol. 2018 Jan 10;18:5. doi: 10.1186/s12883-017-1010-3 (PMC5763548; doi:10.1186/s12883-017-1010-3)
Supplement: Supplementary file 4 — 832 AD predicted genes. A total number of AD predicted genes across the whole genome in our study. (XLSX 68 kb) [file 12883_2017_1010_MOESM4_ESM.xlsx]

## Sheet: Sheet1
Gene	C1	C2	C3	C4	C5	Class
AURKA	0.282355	0.0505735	0.226554	0.196596	0.243921	1
CCNB1	0.256441	0.0448709	0.252593	0.253587	0.192508	1
NCAPH	0.267514	0.0657664	0.242392	0.190298	0.23403	1
TUBA1C	0.271908	0.0638434	0.18439	0.221017	0.258842	1
ADH1B	0.0954684	0.244784	0.205194	0.224531	0.230022	2
CYBB	0.16323	0.291999	0.281311	0.212155	0.051304	2
DPEP2	0.123904	0.258528	0.216992	0.179271	0.221305	2
HDAC5	0.137447	0.268548	0.22225	0.24786	0.123896	2
HDAC9	0.126117	0.25407	0.22477	0.207148	0.187895	2
IL10RA	0.129577	0.277874	0.269391	0.180063	0.143094	2
PECAM1	0.127031	0.295633	0.241498	0.187132	0.148706	2
PRKCB	0.0938853	0.28315	0.23214	0.147923	0.242901	2
PTPN6	0.128947	0.237376	0.186497	0.232321	0.214859	2
SELPLG	0.117176	0.267121	0.187634	0.16614	0.261928	2
STAB1	0.129243	0.292709	0.201555	0.20547	0.171022	2
TACC1	0.16855	0.24468	0.244362	0.189271	0.153137	2
TMC6	0.109787	0.331135	0.170495	0.200911	0.187671	2
TNK2	0.0962126	0.320752	0.168867	0.276666	0.137503	2
WAS	0.14101	0.269257	0.189162	0.189091	0.21148	2
WDTC1	0.086052	0.300064	0.17893	0.226875	0.208079	2
WNK1	0.113384	0.245781	0.225628	0.217748	0.197458	2
ADAMTS3	0.11886	0.123824	0.286569	0.260194	0.210554	3
ADAP2	0.140684	0.214826	0.261805	0.228131	0.154553	3
ADNP	0.167241	0.0508639	0.283597	0.271183	0.227115	3
AFF4	0.167763	0.11325	0.28013	0.268652	0.170205	3
AGFG1	0.217373	0.0757819	0.286528	0.25653	0.163787	3
AHNAK	0.124002	0.195566	0.279016	0.267277	0.134139	3
ALOX5AP	0.140372	0.183053	0.29335	0.253159	0.130066	3
AMPH	0.0936278	0.0923011	0.275784	0.273327	0.26496	3
ANGPT1	0.109226	0.179909	0.258024	0.242634	0.210207	3
APAF1	0.133035	0.102975	0.28928	0.228674	0.246037	3
ARIH1	0.165491	0.0665846	0.261921	0.249721	0.256282	3
ATP10D	0.157422	0.0856538	0.27028	0.26143	0.225214	3
B4GALT6	0.170182	0.0723083	0.281691	0.248032	0.227787	3
BASP1	0.183964	0.112541	0.264448	0.256329	0.182718	3
BAZ1A	0.127402	0.0540272	0.286918	0.250862	0.280791	3
BRCA1	0.20786	0.0489925	0.291499	0.189426	0.262223	3
BUB3	0.217335	0.0397417	0.305615	0.300341	0.136967	3
CADPS	0.093947	0.134667	0.266712	0.261884	0.24279	3
CCL13	0.131189	0.168077	0.268065	0.259247	0.173422	3
CCL4	0.126776	0.116725	0.294334	0.218053	0.244112	3
CCNA2	0.252081	0.0447078	0.301516	0.229043	0.172651	3
CCR1	0.206736	0.169194	0.300335	0.236356	0.0873799	3
CD163	0.156096	0.240342	0.304708	0.213795	0.0850596	3
CD200	0.113008	0.167546	0.249936	0.230166	0.239344	3
CD53	0.15321	0.228978	0.296208	0.210375	0.111229	3
CD86	0.163376	0.221722	0.293687	0.218884	0.10233	3
CD93	0.182498	0.173612	0.284054	0.264927	0.0949094	3
CDC25C	0.232806	0.0597576	0.276594	0.188718	0.242124	3
CDYL	0.188627	0.0935461	0.265659	0.218842	0.233326	3
CEBPB	0.196334	0.1233	0.274937	0.220394	0.185035	3
CHSY1	0.191553	0.0793472	0.280157	0.262789	0.186154	3
CKAP5	0.199867	0.0515883	0.286122	0.191039	0.271384	3
CLASP2	0.112709	0.097669	0.281084	0.27562	0.232918	3
CLEC5A	0.129903	0.135646	0.279448	0.219371	0.235631	3
CNOT4	0.140009	0.121557	0.268243	0.213469	0.256722	3
CREM	0.191861	0.0837734	0.293684	0.205041	0.225641	3
CSE1L	0.178731	0.0372182	0.312242	0.295979	0.17583	3
CSF1R	0.13929	0.235465	0.267419	0.193199	0.164627	3
CSF2RB	0.13214	0.175199	0.282627	0.189596	0.220438	3
CX3CR1	0.115876	0.221467	0.252745	0.179185	0.230728	3
CXCR4	0.139435	0.173589	0.25623	0.220712	0.210033	3
DDX18	0.170706	0.0477471	0.305965	0.194659	0.280922	3
DISC1	0.107634	0.181268	0.249248	0.223191	0.238659	3
DNAJB6	0.238924	0.0630906	0.311975	0.213169	0.172843	3
DOCK4	0.190185	0.139022	0.288244	0.284072	0.0984774	3
DYNC1I1	0.102577	0.10328	0.289957	0.284184	0.220001	3
EGR2	0.140945	0.103003	0.272643	0.259557	0.223851	3
ENPP2	0.136903	0.196429	0.271006	0.187431	0.208233	3
ENTPD1	0.143155	0.206784	0.277016	0.238329	0.134717	3
EPB41L3	0.166632	0.129985	0.265487	0.219317	0.218579	3
FAM129A	0.137512	0.0931926	0.294409	0.248484	0.226402	3
FCGR2C	0.161837	0.182464	0.280216	0.237691	0.137792	3
FCN1	0.147513	0.171348	0.252479	0.233146	0.195514	3
FHL1	0.147306	0.206086	0.246636	0.243432	0.156541	3
FMO2	0.109077	0.142119	0.275153	0.203072	0.270579	3
FPR1	0.146123	0.122621	0.287278	0.274872	0.169105	3
FYB	0.135523	0.179529	0.26412	0.230511	0.190318	3
GAD1	0.148836	0.141174	0.255405	0.247369	0.207215	3
GALC	0.170242	0.089832	0.318949	0.200298	0.22068	3
GLRX	0.189969	0.0690747	0.267534	0.212222	0.261201	3
GLS	0.148559	0.159905	0.261579	0.260945	0.169013	3
GPD2	0.206984	0.0591247	0.262502	0.229719	0.24167	3
HCK	0.142291	0.213047	0.256378	0.226822	0.161462	3
HCLS1	0.136537	0.193681	0.262662	0.209014	0.198105	3
HIP1	0.151026	0.148127	0.257174	0.255755	0.187919	3
HLA-DPA1	0.128325	0.218907	0.252139	0.220101	0.180527	3
HLA-DRA	0.13026	0.264139	0.269678	0.225359	0.110565	3
HNRNPU	0.16463	0.0459572	0.302688	0.240932	0.245793	3
HSPA14	0.222407	0.0467095	0.275608	0.185375	0.2699	3
HSPA6	0.172357	0.160712	0.263007	0.20071	0.203213	3
IFI16	0.163692	0.0796182	0.282471	0.255299	0.21892	3
IFIT3	0.17732	0.071426	0.27273	0.245775	0.232749	3
IRF1	0.163094	0.0940866	0.290106	0.275723	0.176991	3
ITPR1	0.136714	0.166458	0.271818	0.255805	0.169205	3
ITSN2	0.12346	0.181261	0.27166	0.234619	0.189	3
JAK2	0.179565	0.126841	0.250146	0.228789	0.21466	3
KCNJ15	0.135444	0.119451	0.296659	0.28839	0.160056	3
KCNJ2	0.110075	0.142805	0.26312	0.237495	0.246504	3
KCNMB4	0.147315	0.138757	0.268963	0.227435	0.217531	3
KIF2A	0.226688	0.0513102	0.292908	0.247195	0.181899	3
LAIR1	0.147334	0.265071	0.289976	0.191501	0.106118	3
LCP1	0.14313	0.163269	0.262661	0.222871	0.208069	3
LCP2	0.162157	0.198152	0.299777	0.182145	0.157769	3
LDLRAD4	0.124084	0.158729	0.272975	0.225325	0.218887	3
LILRB2	0.158579	0.181718	0.246989	0.182888	0.229826	3
LY86	0.12618	0.253369	0.264057	0.178929	0.177464	3
LY96	0.15678	0.121206	0.280791	0.191861	0.249362	3
MAP3K7	0.210856	0.0687741	0.299293	0.295024	0.126053	3
MAP4K4	0.206914	0.0957471	0.295395	0.272188	0.129757	3
MAPK9	0.197347	0.0572661	0.263511	0.226059	0.255816	3
MKI67	0.241172	0.0546875	0.265066	0.194316	0.244758	3
MNDA	0.130666	0.180247	0.286958	0.202689	0.19944	3
MPDZ	0.119634	0.124339	0.27623	0.248396	0.231401	3
MTCL1	0.124902	0.114978	0.262196	0.240336	0.257588	3
NCF4	0.144865	0.223187	0.24952	0.210055	0.172372	3
NCOA1	0.147997	0.241541	0.261593	0.256846	0.0920222	3
NDEL1	0.154344	0.108009	0.271522	0.245336	0.220789	3
NDP	0.136638	0.0979471	0.264094	0.252113	0.249209	3
NEUROD1	0.124868	0.10785	0.272325	0.256693	0.238264	3
NFKB1	0.158034	0.089246	0.27492	0.272273	0.205527	3
NFYA	0.210945	0.065899	0.29672	0.258507	0.167928	3
NLRP1	0.143709	0.219753	0.261952	0.184139	0.190447	3
NLRP3	0.101332	0.184769	0.278385	0.214155	0.221359	3
NUMB	0.16697	0.0767537	0.278967	0.229503	0.247806	3
NUP98	0.179309	0.0629752	0.274669	0.234564	0.248482	3
OMD	0.110974	0.121959	0.272271	0.223413	0.271383	3
PAWR	0.140167	0.0611056	0.273208	0.262152	0.263367	3
PAXIP1	0.218461	0.0508623	0.296088	0.195047	0.239541	3
PFKP	0.225444	0.0587377	0.260423	0.223769	0.231627	3
PLBD1	0.127936	0.148419	0.284636	0.220343	0.218666	3
PLEK	0.167033	0.193306	0.311204	0.209312	0.119145	3
PLXNC1	0.133673	0.200724	0.242519	0.186	0.237083	3
PNMA2	0.129355	0.119903	0.278096	0.2621	0.210546	3
PPP2R1B	0.201473	0.0889608	0.262266	0.238809	0.208492	3
PSMC6	0.157295	0.0412477	0.2924	0.273854	0.235203	3
PTPRC	0.128556	0.207867	0.285524	0.18758	0.190473	3
PTPRE	0.175116	0.141135	0.28228	0.241884	0.159585	3
RBPJ	0.143633	0.090044	0.284864	0.269084	0.212375	3
RELA	0.134152	0.100253	0.262748	0.262312	0.240536	3
RFC3	0.230246	0.0438168	0.320988	0.273088	0.131861	3
RFC5	0.241886	0.0430743	0.330549	0.212	0.17249	3
RGL1	0.14435	0.149729	0.268372	0.268247	0.169304	3
RIPK2	0.218077	0.0692457	0.271097	0.184638	0.256942	3
RPS6KA5	0.107053	0.169433	0.287812	0.220232	0.215471	3
RYBP	0.128759	0.109128	0.266334	0.263078	0.232701	3
S100A8	0.118563	0.172924	0.293808	0.246846	0.167859	3
SCAF11	0.113935	0.0932935	0.264971	0.263413	0.264387	3
SEC24D	0.179727	0.070643	0.262439	0.262434	0.224756	3
SERPINB2	0.122362	0.083845	0.266365	0.261527	0.2659	3
SET	0.133786	0.0424401	0.292603	0.240304	0.290866	3
SETX	0.20035	0.107102	0.278675	0.184868	0.229004	3
SH2B3	0.211013	0.0968952	0.274827	0.238318	0.178947	3
SH3GL3	0.133002	0.12775	0.275744	0.23499	0.228514	3
SKIV2L2	0.210311	0.047688	0.3042	0.2924	0.1454	3
SKP2	0.240492	0.0557509	0.250104	0.222776	0.230876	3
SLA	0.137483	0.264235	0.293351	0.168131	0.1368	3
SLC23A2	0.177893	0.155129	0.262834	0.251285	0.152859	3
SP100	0.151967	0.0698646	0.284367	0.279999	0.213802	3
SPEN	0.140605	0.131764	0.283349	0.23889	0.205392	3
SPRED1	0.199186	0.0907584	0.285008	0.256547	0.1685	3
SRPK2	0.171371	0.0974753	0.268637	0.214208	0.24831	3
SRSF2	0.233644	0.0523196	0.289209	0.185887	0.238941	3
STS	0.154125	0.116888	0.272446	0.246133	0.210407	3
STX6	0.186236	0.0752953	0.259785	0.235353	0.24333	3
SYNCRIP	0.212232	0.0421434	0.306206	0.237609	0.20181	3
TAB2	0.15968	0.0789852	0.278505	0.265587	0.217242	3
TBXAS1	0.133237	0.206879	0.260182	0.248247	0.151455	3
TMPO	0.24048	0.0511554	0.295224	0.200575	0.212566	3
TOP1	0.141927	0.0499908	0.278419	0.267962	0.261702	3
TOPBP1	0.141144	0.0338524	0.278816	0.27294	0.273248	3
TRPS1	0.133773	0.142574	0.260444	0.230642	0.232567	3
TYROBP	0.134465	0.211081	0.242204	0.190341	0.221908	3
ULK2	0.114594	0.168955	0.264721	0.225606	0.226124	3
USP1	0.180935	0.0395372	0.286958	0.256904	0.235666	3
UST	0.109292	0.165454	0.275828	0.272788	0.176638	3
VSIG4	0.111338	0.18657	0.24606	0.217961	0.23807	3
WARS	0.212977	0.0650599	0.293722	0.24679	0.181451	3
WSB1	0.161938	0.151536	0.28312	0.270177	0.133229	3
ZHX2	0.112659	0.223184	0.249348	0.21696	0.197849	3
ABAT	0.120484	0.13072	0.23197	0.363762	0.153065	4
ABCC8	0.175036	0.130526	0.183108	0.398109	0.113222	4
ABCD3	0.139624	0.0483557	0.218326	0.433942	0.159752	4
ABCG4	0.133903	0.0950032	0.243804	0.355394	0.171896	4
ABL1	0.104719	0.105168	0.20243	0.388895	0.198789	4
ACADVL	0.141321	0.0992101	0.187085	0.356411	0.215972	4
ACHE	0.171649	0.116483	0.239607	0.381015	0.0912468	4
ACLY	0.212031	0.0355987	0.243967	0.382387	0.126016	4
ACSL1	0.172751	0.104615	0.277001	0.362056	0.0835774	4
ACTN1	0.203733	0.0987744	0.305081	0.371266	0.0211466	4
ACTN2	0.145091	0.146589	0.239966	0.356406	0.111948	4
ACTN4	0.16626	0.080536	0.214606	0.416924	0.121674	4
ACVR1B	0.161475	0.137027	0.241177	0.374093	0.086228	4
ADAM15	0.191916	0.0965468	0.253364	0.380743	0.0774303	4
ADAM23	0.135104	0.0856298	0.297746	0.396475	0.0850445	4
ADAMTSL2	0.148377	0.0982396	0.168302	0.402154	0.182929	4
ADCY1	0.181524	0.168103	0.258602	0.363264	0.0285061	4
ADCY2	0.172424	0.128222	0.281198	0.360459	0.0576973	4
ADM	0.189506	0.0888556	0.302391	0.37588	0.043368	4
ADORA1	0.179283	0.0921764	0.226303	0.37926	0.122978	4
ADRA1A	0.12302	0.130131	0.18058	0.37557	0.1907	4
ADRB3	0.161718	0.133928	0.206494	0.368942	0.128917	4
ADRBK1	0.158378	0.137236	0.18927	0.382622	0.132494	4
AGL	0.102497	0.0502211	0.174618	0.407611	0.265053	4
AGPAT2	0.164402	0.087781	0.225294	0.410225	0.112298	4
AGRN	0.139781	0.130677	0.258243	0.367402	0.103897	4
AGXT	0.128174	0.118566	0.151997	0.391578	0.209686	4
AKT2	0.122575	0.120992	0.190137	0.381152	0.185144	4
ALCAM	0.181215	0.0703679	0.286168	0.356129	0.106121	4
ALDH4A1	0.112923	0.107077	0.203338	0.384174	0.192489	4
ALDH6A1	0.0886668	0.0777907	0.151475	0.362664	0.319404	4
ALDH7A1	0.133724	0.066889	0.216301	0.364309	0.218776	4
ALDOA	0.234393	0.0498716	0.173464	0.371478	0.170794	4
ALDOB	0.15161	0.108197	0.251797	0.395329	0.0930669	4
ALOX12B	0.115699	0.0842481	0.172516	0.35874	0.268797	4
AMBP	0.188536	0.0944468	0.198396	0.397817	0.120804	4
AMD1	0.208494	0.0438296	0.294839	0.36729	0.0855472	4
AMIGO2	0.180738	0.0716243	0.281354	0.366744	0.0995403	4
ANXA1	0.209745	0.0695219	0.296162	0.354389	0.0701818	4
ANXA2	0.205589	0.0517735	0.241295	0.361865	0.139478	4
ANXA4	0.213219	0.0468565	0.292633	0.416171	0.03112	4
AP2M1	0.199029	0.040372	0.237326	0.385415	0.137858	4
APC2	0.178526	0.123255	0.181	0.38177	0.135449	4
APCS	0.114272	0.0919143	0.232412	0.357485	0.203917	4
APLP1	0.168918	0.0875447	0.255903	0.377881	0.109754	4
APLP2	0.215018	0.0806243	0.320257	0.380758	0.00334258	4
APOC3	0.125024	0.0941602	0.184852	0.414607	0.181357	4
ARF4	0.215897	0.0358898	0.313534	0.402158	0.032521	4
ARF5	0.148913	0.053742	0.176572	0.373664	0.247108	4
ARHGAP5	0.154391	0.0734599	0.280316	0.361232	0.130601	4
ARHGDIA	0.14402	0.0509684	0.234465	0.376709	0.193837	4
ARHGEF16	0.109672	0.10518	0.173729	0.377839	0.23358	4
ARPC5	0.208766	0.0462114	0.276099	0.384346	0.0845775	4
ART1	0.16113	0.112166	0.229999	0.386825	0.10988	4
ARTN	0.129225	0.084969	0.216989	0.359362	0.209456	4
ARVCF	0.166464	0.102006	0.158643	0.419777	0.153111	4
ASCL1	0.1889	0.110882	0.278682	0.361874	0.0596613	4
ASPH	0.213221	0.0739163	0.299982	0.374951	0.0379303	4
ASS1	0.132213	0.111963	0.247054	0.382039	0.126731	4
ATF3	0.185783	0.132381	0.291769	0.355272	0.0347947	4
ATP2B1	0.209062	0.0786926	0.292788	0.356285	0.0631724	4
ATP2B2	0.170713	0.12461	0.294547	0.386648	0.023482	4
ATP6AP2	0.207705	0.0342814	0.281634	0.396884	0.0794955	4
ATP6V0C	0.155314	0.0522134	0.286272	0.404371	0.10183	4
ATP6V0D1	0.18841	0.0395212	0.244499	0.395398	0.132171	4
AVP	0.126256	0.0635054	0.178425	0.352551	0.279263	4
AVPR2	0.134472	0.111628	0.15172	0.38049	0.22169	4
AXL	0.205791	0.0957912	0.266827	0.355568	0.0760229	4
AZIN1	0.206061	0.0467124	0.244847	0.359779	0.1426	4
BCAN	0.151346	0.0873925	0.219395	0.389517	0.152349	4
BCAP31	0.191323	0.0286371	0.23133	0.380194	0.168516	4
BCAT1	0.204302	0.0754368	0.26478	0.35711	0.0983706	4
BCL3	0.214334	0.0954155	0.280858	0.370348	0.0390453	4
BGN	0.205719	0.103277	0.232423	0.371295	0.0872857	4
BHLHE40	0.214981	0.0906953	0.311495	0.366039	0.0167896	4
BMP1	0.17482	0.142623	0.276764	0.354671	0.0511219	4
BMP2	0.167991	0.105238	0.298306	0.371924	0.0565408	4
BMP7	0.137115	0.173369	0.196232	0.357905	0.135379	4
BMPR2	0.204409	0.126346	0.290143	0.351305	0.0277977	4
BSG	0.201456	0.0458078	0.258816	0.405116	0.0888034	4
BTBD2	0.114792	0.0883296	0.230635	0.394293	0.171951	4
CA12	0.167013	0.0961081	0.296365	0.380746	0.0597675	4
CACNA1B	0.138838	0.107399	0.232099	0.405033	0.116631	4
CACNA1D	0.126956	0.107307	0.19257	0.366976	0.206192	4
CACNA1E	0.161154	0.14641	0.239355	0.352125	0.100956	4
CACNA1I	0.130083	0.107918	0.213266	0.390585	0.158148	4
CALCA	0.171893	0.106078	0.233985	0.380768	0.107277	4
CALU	0.221322	0.0524775	0.315779	0.393083	0.0173392	4
CANX	0.221845	0.0418319	0.315283	0.406828	0.0142118	4
CAPNS1	0.21695	0.0424584	0.291634	0.416243	0.0327143	4
CARD10	0.142591	0.109028	0.218027	0.373163	0.157191	4
CAST	0.163869	0.0550341	0.284083	0.371767	0.125247	4
CAV2	0.18301	0.112311	0.291098	0.376926	0.0366562	4
CBX3	0.206109	0.0347747	0.292134	0.356251	0.110732	4
CCKBR	0.143989	0.111939	0.232771	0.373005	0.138296	4
CCL20	0.187557	0.0842866	0.294629	0.369162	0.0643652	4
CCND1	0.193249	0.0568477	0.294233	0.39163	0.0640408	4
CD151	0.208235	0.0734474	0.277226	0.39404	0.0470508	4
CD164	0.170651	0.0498717	0.28767	0.396286	0.0955205	4
CD44	0.219148	0.089932	0.307479	0.373223	0.0102177	4
CD46	0.202337	0.0586485	0.290344	0.397678	0.0509924	4
CD59	0.181953	0.0452044	0.254952	0.350281	0.167609	4
CD63	0.218388	0.0529589	0.286378	0.386973	0.0553033	4
CD81	0.189759	0.104084	0.276705	0.372201	0.0572518	4
CD9	0.176163	0.0814627	0.237106	0.350964	0.154305	4
CDA	0.147345	0.120473	0.224117	0.373121	0.134943	4
CDH1	0.133348	0.0779208	0.232855	0.381239	0.174638	4
CDH2	0.195539	0.0945466	0.295992	0.37118	0.0427425	4
CDK6	0.205992	0.0752811	0.257961	0.35438	0.106386	4
CDKN1A	0.2059	0.10007	0.298167	0.357015	0.0388473	4
CEACAM1	0.148541	0.143861	0.235316	0.353829	0.118453	4
CELA3A	0.179148	0.109337	0.164937	0.375641	0.170937	4
CERS2	0.165135	0.0435712	0.229625	0.363021	0.198647	4
CHST3	0.185167	0.0918914	0.28018	0.363197	0.0795643	4
CITED2	0.173433	0.102286	0.271705	0.351056	0.10152	4
CLCN3	0.171234	0.0685733	0.244672	0.374871	0.14065	4
CLDN1	0.151162	0.115551	0.287022	0.350081	0.0961843	4
CLDN9	0.122222	0.0893671	0.178761	0.373701	0.235949	4
CLIC1	0.234575	0.0467456	0.179784	0.351253	0.187642	4
CLIC4	0.220644	0.0909918	0.308326	0.363589	0.0164495	4
CLN3	0.133505	0.0524161	0.189379	0.407432	0.217268	4
CLTB	0.13845	0.069047	0.154696	0.371328	0.266479	4
CNGB1	0.132157	0.0809655	0.181791	0.393196	0.211891	4
COL11A2	0.167254	0.0971358	0.18198	0.41775	0.13588	4
COL13A1	0.171847	0.0993462	0.277765	0.376856	0.074186	4
COL18A1	0.17647	0.18495	0.226479	0.352854	0.0592472	4
COL1A1	0.190492	0.115323	0.278583	0.371166	0.044436	4
COL3A1	0.155244	0.0936153	0.261258	0.351005	0.138878	4
COL4A1	0.207427	0.110012	0.293219	0.363329	0.0260129	4
COL4A2	0.208534	0.117835	0.273017	0.360376	0.0402391	4
COL4A3	0.172919	0.158086	0.260049	0.354979	0.0539672	4
COPB1	0.1257	0.0382211	0.260331	0.362871	0.212877	4
CPN1	0.183655	0.0929061	0.227576	0.398299	0.0975639	4
CRAT	0.114916	0.156745	0.177165	0.350077	0.201097	4
CREB1	0.203156	0.0683164	0.293389	0.364508	0.0706306	4
CRHR1	0.185479	0.106911	0.249311	0.403187	0.0551125	4
CRHR2	0.164111	0.108097	0.188706	0.395111	0.143975	4
CRTC1	0.111825	0.0743416	0.133807	0.357262	0.322766	4
CRX	0.151174	0.100132	0.215857	0.385038	0.147799	4
CRYAA	0.12972	0.0970832	0.193666	0.379252	0.200279	4
CSF3	0.160924	0.104658	0.252274	0.380494	0.101651	4
CSTB	0.224291	0.0467972	0.202085	0.430156	0.0966707	4
CTGF	0.186131	0.116735	0.302257	0.377814	0.017063	4
CTNND1	0.119489	0.117557	0.251037	0.354665	0.157252	4
CTSA	0.206048	0.0652143	0.269755	0.387992	0.0709906	4
CTSB	0.22737	0.052505	0.315039	0.397736	0.00735025	4
CTSL	0.218585	0.0747776	0.296338	0.371083	0.039216	4
CUL4B	0.196077	0.0597261	0.267007	0.393032	0.0841579	4
CXCL1	0.202296	0.0683781	0.309091	0.383825	0.0364105	4
CXCL3	0.195987	0.0661605	0.297002	0.369077	0.0717739	4
CXCL8	0.211947	0.064053	0.307639	0.374042	0.0423195	4
CYP11A1	0.153821	0.106044	0.229726	0.384256	0.126153	4
CYP2A6	0.187125	0.134332	0.26786	0.406031	0.00465315	4
CYP2C18	0.143437	0.105058	0.170145	0.37649	0.20487	4
CYP2C9	0.157927	0.120816	0.264671	0.377067	0.079519	4
CYP2D6	0.149096	0.0968694	0.175936	0.406741	0.171357	4
CYP2E1	0.165401	0.100936	0.24281	0.373583	0.117271	4
CYP3A4	0.187099	0.13094	0.20451	0.373052	0.104399	4
CYP51A1	0.172955	0.0478605	0.224708	0.439846	0.114631	4
DAB1	0.123752	0.110597	0.254089	0.367617	0.143946	4
DAB2	0.204393	0.119484	0.295083	0.358898	0.0221423	4
DAG1	0.180347	0.0883868	0.248841	0.381645	0.100779	4
DAO	0.169825	0.0678923	0.229154	0.38976	0.143369	4
DCBLD2	0.206555	0.0832076	0.289501	0.373188	0.0475489	4
DDOST	0.200945	0.0293478	0.279243	0.390306	0.100159	4
DDR1	0.138141	0.145847	0.280982	0.365129	0.0699007	4
DHCR7	0.151896	0.0563474	0.207875	0.455306	0.128575	4
DKK3	0.17183	0.0995798	0.271344	0.365806	0.0914409	4
DLAT	0.181601	0.0424189	0.239081	0.383145	0.153753	4
DLGAP2	0.104253	0.116857	0.260057	0.375238	0.143595	4
DLX4	0.172547	0.116634	0.268254	0.382214	0.060352	4
DNAJC10	0.215123	0.0422904	0.301482	0.384114	0.0569906	4
DNAJC4	0.165431	0.19522	0.17751	0.379182	0.082656	4
DOK4	0.115222	0.138682	0.188005	0.352868	0.205224	4
DRD2	0.175461	0.0996183	0.26407	0.392689	0.0681616	4
DUSP1	0.194751	0.105627	0.299251	0.372808	0.0275627	4
DUSP5	0.195984	0.0802341	0.305135	0.371161	0.0474857	4
DUSP6	0.205405	0.0883498	0.297548	0.360693	0.0480043	4
DUSP9	0.149234	0.0584294	0.226333	0.404702	0.161302	4
EBP	0.122502	0.0351477	0.114711	0.367549	0.36009	4
ECM1	0.183247	0.0839451	0.224909	0.37399	0.133909	4
EDA	0.177654	0.13325	0.259808	0.371234	0.0580539	4
EDN1	0.157448	0.102391	0.265485	0.356347	0.118329	4
EDN2	0.10545	0.0859521	0.160951	0.357161	0.290486	4
EFEMP2	0.219467	0.138442	0.273607	0.357158	0.0113255	4
EFNB1	0.142328	0.11729	0.210609	0.395975	0.1338	4
EFNB2	0.199305	0.0823458	0.284022	0.370681	0.063646	4
EGFL7	0.156123	0.141974	0.197062	0.363647	0.141195	4
EGFR	0.201354	0.107354	0.300543	0.381701	0.00904829	4
EHD2	0.167338	0.114661	0.276181	0.364144	0.0776761	4
EIF4E	0.16627	0.0412576	0.271096	0.363156	0.158221	4
ELF3	0.119542	0.0881315	0.266784	0.37165	0.153892	4
ELOVL1	0.205113	0.0410528	0.170454	0.39919	0.18419	4
EMP1	0.212372	0.0839253	0.31135	0.370904	0.0214489	4
EMP2	0.14727	0.0693713	0.212141	0.362629	0.208588	4
EMP3	0.200614	0.0802217	0.240757	0.382121	0.0962856	4
EMX1	0.161367	0.0890002	0.170483	0.388036	0.191113	4
ENG	0.200551	0.110332	0.26221	0.355722	0.0711842	4
ENPP1	0.117912	0.0984252	0.206924	0.358703	0.218036	4
EPHA2	0.188835	0.0868622	0.298013	0.387417	0.0388726	4
EPHB2	0.176426	0.0950862	0.269659	0.359277	0.0995518	4
EPHB4	0.156606	0.0876245	0.216296	0.377868	0.161605	4
EPS8	0.194778	0.108491	0.274183	0.354138	0.0684097	4
ERBB2	0.165182	0.0854085	0.205891	0.402701	0.140816	4
ERBB3	0.19607	0.0845947	0.295501	0.390683	0.0331517	4
ERBB4	0.154857	0.162781	0.298933	0.356489	0.0269407	4
ETHE1	0.177417	0.0499092	0.146976	0.359125	0.266572	4
ETS2	0.192821	0.082479	0.296231	0.351171	0.0772983	4
EXT1	0.196156	0.0723139	0.2772	0.369751	0.0845784	4
F11	0.130965	0.0911641	0.19632	0.389973	0.191577	4
F2	0.125571	0.079002	0.179731	0.359143	0.256553	4
F7	0.134779	0.0955072	0.253894	0.377806	0.138015	4
FBN2	0.17935	0.0911161	0.278449	0.35477	0.0963148	4
FCN2	0.124113	0.1213	0.200661	0.362761	0.191164	4
FDFT1	0.128816	0.0541394	0.17584	0.475566	0.165638	4
FETUB	0.139803	0.130145	0.244337	0.351621	0.134094	4
FGB	0.137974	0.0885817	0.189622	0.408538	0.175285	4
FGF18	0.194465	0.141037	0.184297	0.398118	0.0820834	4
FGF3	0.120437	0.106466	0.172816	0.37273	0.227552	4
FGF5	0.115836	0.0803664	0.260947	0.357227	0.185625	4
FGFR2	0.201485	0.121281	0.292265	0.362816	0.022152	4
FGFR3	0.113731	0.13225	0.221449	0.361558	0.171011	4
FKBP8	0.150126	0.150086	0.209402	0.368112	0.122274	4
FLII	0.153076	0.0723859	0.260569	0.385687	0.128282	4
FLNA	0.190925	0.123004	0.275876	0.363308	0.0468868	4
FLNB	0.161458	0.102514	0.270888	0.381126	0.084014	4
FLNC	0.166225	0.140996	0.237658	0.360152	0.0949683	4
FLOT2	0.156828	0.0755997	0.214717	0.381592	0.171264	4
FLRT3	0.128218	0.101293	0.298973	0.367696	0.103821	4
FMR1	0.138699	0.0671405	0.300496	0.409244	0.0844203	4
FN1	0.211844	0.123646	0.287816	0.36185	0.0148441	4
FOS	0.170406	0.105885	0.289207	0.370183	0.0643187	4
FOSL1	0.198464	0.0693689	0.286371	0.383403	0.0623926	4
FOSL2	0.197346	0.104864	0.292146	0.373493	0.0321508	4
FST	0.159439	0.0710673	0.295779	0.394299	0.0794165	4
FSTL3	0.158075	0.148547	0.247197	0.363224	0.0829572	4
FTH1	0.221663	0.0582356	0.244956	0.390394	0.0847515	4
FTL	0.209182	0.0910822	0.264981	0.374893	0.0598618	4
FURIN	0.154831	0.120224	0.238795	0.378481	0.107668	4
GABARAP	0.165806	0.0802869	0.208512	0.398202	0.147193	4
GABBR2	0.161277	0.0983349	0.279103	0.36628	0.0950049	4
GADD45B	0.191755	0.11306	0.291381	0.356383	0.0474212	4
GAS6	0.175043	0.128404	0.282041	0.365844	0.0486685	4
GAST	0.166318	0.104805	0.183349	0.383096	0.162432	4
GDF5	0.127203	0.0998409	0.20794	0.370214	0.194802	4
GFRA4	0.141551	0.102351	0.19312	0.375184	0.187793	4
GGT1	0.160951	0.177382	0.212482	0.356137	0.0930482	4
GHRH	0.123959	0.087394	0.19238	0.352007	0.244261	4
GHRHR	0.141788	0.1251	0.276704	0.380764	0.0756427	4
GIP	0.114547	0.0993582	0.222003	0.367541	0.196551	4
GJA1	0.183422	0.10472	0.262847	0.357759	0.0912514	4
GLB1	0.212151	0.0409346	0.308865	0.413475	0.0245738	4
GLI3	0.178996	0.0860561	0.274463	0.372634	0.087851	4
GLP1R	0.201866	0.10974	0.244871	0.410025	0.033498	4
GLRA1	0.124066	0.085841	0.213707	0.351418	0.224968	4
GLRB	0.136438	0.0989641	0.291067	0.362321	0.11121	4
GLUD1	0.155314	0.0501703	0.182236	0.360512	0.251768	4
GLYAT	0.154092	0.125475	0.269811	0.387486	0.0631365	4
GM2A	0.190709	0.0903526	0.284399	0.380134	0.0544056	4
GNAO1	0.176727	0.13923	0.278962	0.373902	0.031179	4
GNB2	0.180871	0.0448345	0.227245	0.41293	0.13412	4
GNG4	0.145427	0.0601008	0.239602	0.357569	0.197302	4
GNS	0.216508	0.0715015	0.296751	0.398565	0.0166752	4
GPAA1	0.144032	0.0427793	0.194744	0.419407	0.199038	4
GPC1	0.148981	0.169621	0.212821	0.365261	0.103316	4
GPI	0.206246	0.0362164	0.183007	0.351384	0.223146	4
GPLD1	0.17188	0.103912	0.273738	0.378662	0.0718072	4
GPX3	0.142162	0.188755	0.237761	0.362493	0.0688299	4
GPX4	0.187758	0.0777031	0.14388	0.366115	0.224544	4
GRB2	0.19702	0.120158	0.21929	0.379669	0.0838634	4
GRIK5	0.156171	0.0942861	0.163508	0.382206	0.203829	4
GRIN1	0.14019	0.101864	0.21759	0.41361	0.126745	4
GRIN2A	0.147854	0.108331	0.28077	0.38167	0.0813759	4
GRIN2D	0.100999	0.120354	0.181636	0.37088	0.226131	4
GSK3A	0.14891	0.0856621	0.207776	0.407658	0.149994	4
GSTA4	0.105306	0.079185	0.219539	0.374561	0.221408	4
GSTM4	0.0915201	0.0839515	0.1697	0.380415	0.274413	4
HABP2	0.16147	0.0775466	0.275643	0.392295	0.0930452	4
HAP1	0.155236	0.123219	0.227021	0.380581	0.113943	4
HDAC1	0.110017	0.0424891	0.261417	0.399779	0.186297	4
HEXB	0.206699	0.054209	0.292655	0.374493	0.0719446	4
HGFAC	0.15461	0.107785	0.20573	0.40719	0.124685	4
HIF1A	0.207177	0.0689581	0.30552	0.368934	0.0494113	4
HLA-B	0.211219	0.130342	0.279366	0.353993	0.0250812	4
HLA-E	0.199284	0.106029	0.262865	0.351881	0.079941	4
HMGCS1	0.143182	0.0558639	0.198553	0.360616	0.241786	4
HMOX1	0.201633	0.0823044	0.278244	0.365417	0.0724013	4
HNF1A	0.13587	0.16564	0.179792	0.383948	0.13475	4
HNF1B	0.151745	0.107818	0.183921	0.380554	0.175962	4
HNF4A	0.181221	0.0892018	0.174377	0.430109	0.125091	4
HPD	0.11376	0.0994283	0.192027	0.350346	0.244438	4
HPX	0.123493	0.0849682	0.142169	0.35151	0.29786	4
HRG	0.164419	0.0985878	0.271135	0.392745	0.0731131	4
HRK	0.126166	0.0620466	0.190398	0.370162	0.251227	4
HSP90B1	0.214864	0.0424819	0.312696	0.381479	0.0484792	4
HSPB1	0.14954	0.0570362	0.222882	0.383107	0.187435	4
HYAL2	0.179178	0.0693829	0.220337	0.35931	0.171792	4
ID1	0.172948	0.107369	0.231748	0.364044	0.12389	4
IDH1	0.142698	0.0512836	0.218553	0.409612	0.177853	4
IDI1	0.163749	0.0533377	0.218303	0.44653	0.118081	4
IDS	0.141493	0.100215	0.304454	0.366778	0.0870595	4
IDUA	0.144932	0.153309	0.181531	0.355053	0.165175	4
IER3	0.207249	0.0824822	0.309882	0.383402	0.016984	4
IFNGR1	0.214117	0.101066	0.288778	0.376368	0.0196717	4
IGF2	0.192582	0.115075	0.246022	0.362884	0.0834363	4
IGF2R	0.181512	0.0787156	0.293131	0.377287	0.0693543	4
IGFALS	0.144392	0.123642	0.195535	0.410037	0.126394	4
IGFBP2	0.12226	0.0665399	0.170059	0.374972	0.26617	4
IGFBP3	0.193387	0.114002	0.254781	0.361145	0.0766844	4
IGFBP5	0.193658	0.112457	0.292956	0.384917	0.0160117	4
IGFBP6	0.196017	0.101354	0.278966	0.372949	0.0507145	4
IL13RA1	0.226565	0.0699564	0.300457	0.387236	0.0157859	4
IL3	0.124722	0.132552	0.217926	0.365369	0.15943	4
IL6ST	0.200065	0.154445	0.281625	0.356895	0.00697046	4
INHA	0.123178	0.0718324	0.204939	0.39782	0.202231	4
INSIG1	0.182448	0.0523488	0.280023	0.413001	0.0721799	4
INSR	0.11217	0.114735	0.217695	0.372989	0.182411	4
IQGAP1	0.196883	0.0647111	0.286001	0.37654	0.0758644	4
ITGA2	0.173163	0.0662866	0.303873	0.40042	0.0562574	4
ITGA3	0.20241	0.0782775	0.279018	0.387007	0.0532878	4
ITGA5	0.195398	0.131307	0.284545	0.358719	0.0300307	4
ITGA6	0.142822	0.100219	0.283723	0.354866	0.118371	4
ITGAV	0.19556	0.0632245	0.278571	0.374759	0.0878851	4
ITGB3	0.174425	0.117655	0.232693	0.37426	0.100967	4
ITGB4	0.149374	0.147281	0.248416	0.373967	0.0809631	4
ITGB5	0.218189	0.081183	0.302913	0.378119	0.0195964	4
ITM2B	0.189446	0.0646107	0.275202	0.369854	0.100887	4
ITSN1	0.173263	0.100575	0.297775	0.362291	0.0660957	4
JAG1	0.207889	0.0923937	0.305315	0.368388	0.0260144	4
JUNB	0.184993	0.0883338	0.289912	0.368115	0.0686451	4
KCNJ5	0.198848	0.0992805	0.243847	0.397865	0.0601594	4
KCNK3	0.137565	0.0829228	0.235672	0.373353	0.170487	4
KCNMA1	0.188461	0.11179	0.304972	0.362846	0.0319312	4
KISS1	0.14414	0.101549	0.183089	0.374562	0.19666	4
KLF4	0.188545	0.116528	0.294877	0.364173	0.0358762	4
KLK13	0.173965	0.110566	0.25098	0.39664	0.0678482	4
KLK14	0.149501	0.0816945	0.161802	0.356143	0.250859	4
KLK3	0.159155	0.0955706	0.224195	0.406376	0.114704	4
KSR1	0.157146	0.125392	0.23693	0.372472	0.10806	4
LAMB3	0.17885	0.0982516	0.291066	0.375286	0.0565463	4
LAMC2	0.141535	0.0669942	0.237926	0.362508	0.191036	4
LAMP1	0.22255	0.0548557	0.310387	0.395634	0.0165734	4
LAMP2	0.204764	0.0598807	0.293802	0.400579	0.0409742	4
LBP	0.174831	0.106489	0.222435	0.394006	0.10224	4
LGALS3BP	0.197977	0.081801	0.285959	0.398937	0.0353264	4
LIF	0.182246	0.0969557	0.281444	0.386571	0.052784	4
LITAF	0.204912	0.124801	0.289222	0.351136	0.0299301	4
LLGL1	0.180553	0.0795029	0.155604	0.391056	0.193284	4
LMAN1	0.209823	0.0602445	0.28199	0.386467	0.0614752	4
LMX1B	0.125933	0.122758	0.188571	0.365851	0.196887	4
LOX	0.188438	0.064553	0.305704	0.386343	0.0549625	4
LOXL2	0.180597	0.0855411	0.258505	0.367301	0.108056	4
LTBP2	0.215322	0.097524	0.299781	0.382091	0.00528158	4
LTBP4	0.110161	0.174601	0.175154	0.369553	0.170529	4
LUM	0.161176	0.0711888	0.269006	0.355205	0.143424	4
LY6D	0.130184	0.126273	0.185537	0.386008	0.171998	4
MAGI1	0.128598	0.0978408	0.262915	0.352244	0.158402	4
MAP1A	0.196688	0.0724742	0.294963	0.396907	0.0389685	4
MAP2	0.179438	0.103021	0.272309	0.367034	0.078198	4
MAP2K7	0.125509	0.0861261	0.158668	0.419366	0.210331	4
MAP4K5	0.187371	0.0587975	0.264122	0.367288	0.122421	4
MAPK11	0.180065	0.130201	0.206451	0.384571	0.0987117	4
MAPK14	0.206295	0.0777532	0.284421	0.381976	0.0495548	4
MAPK8IP2	0.182092	0.15016	0.183777	0.397488	0.0864835	4
MAPRE3	0.114172	0.154406	0.221048	0.355418	0.154956	4
MASP2	0.17027	0.123989	0.246993	0.399554	0.0591938	4
MCL1	0.212906	0.0730738	0.311103	0.382989	0.0199284	4
MDK	0.141134	0.0866996	0.145871	0.355715	0.27058	4
MDM2	0.205136	0.10626	0.288979	0.368847	0.0307775	4
MET	0.209926	0.0705361	0.30885	0.391365	0.0193229	4
MINK1	0.13603	0.160494	0.24153	0.381915	0.0800314	4
MLF2	0.140446	0.042524	0.150236	0.384823	0.281971	4
MMP14	0.206702	0.0835626	0.291958	0.391936	0.0258415	4
MMP16	0.184655	0.0954112	0.287599	0.382771	0.049564	4
MMP2	0.205439	0.118483	0.269774	0.364183	0.042121	4
MPZL1	0.214717	0.0579118	0.297016	0.388853	0.0415018	4
MPZL2	0.156985	0.0703045	0.235134	0.367752	0.169825	4
MRC2	0.176568	0.140589	0.263523	0.359778	0.0595423	4
MSH2	0.172569	0.0408906	0.307445	0.373213	0.105882	4
MSMO1	0.179257	0.0465542	0.256988	0.430743	0.086458	4
MSN	0.20815	0.0765267	0.285188	0.384894	0.0452414	4
MUC1	0.176954	0.127388	0.261259	0.357485	0.0769142	4
MUSK	0.144223	0.104566	0.182739	0.363599	0.204872	4
MUT	0.0822774	0.0391045	0.167431	0.36225	0.348937	4
MVK	0.174616	0.0618886	0.205547	0.405537	0.152411	4
MVP	0.161793	0.123248	0.205066	0.359008	0.150884	4
MXD4	0.115539	0.156349	0.192112	0.379052	0.156947	4
MXRA8	0.194643	0.126298	0.257137	0.359238	0.0626839	4
MYH9	0.171084	0.0889532	0.271328	0.379449	0.0891867	4
MYO1C	0.163556	0.129818	0.270549	0.38107	0.0550059	4
MYO1E	0.184235	0.0884619	0.279488	0.359974	0.0878416	4
MYO6	0.153261	0.0790808	0.265188	0.355036	0.147434	4
MYOD1	0.123257	0.151154	0.252698	0.375698	0.0971924	4
MYOF	0.203123	0.0786026	0.281326	0.377359	0.0595904	4
NAMPT	0.217716	0.0680764	0.311846	0.379828	0.0225331	4
NBL1	0.187187	0.133762	0.2243	0.361143	0.0936067	4
NCAM1	0.150373	0.110617	0.210371	0.352765	0.175875	4
NCK1	0.198224	0.0466935	0.293251	0.385624	0.0762068	4
NCOR2	0.120118	0.10315	0.185532	0.379469	0.211733	4
NDRG2	0.126523	0.0948947	0.18918	0.350158	0.239245	4
NEBL	0.134961	0.133913	0.284254	0.35708	0.0897926	4
NEU1	0.181867	0.0620519	0.268483	0.367905	0.119694	4
NID2	0.163534	0.12194	0.257939	0.350453	0.106135	4
NKX3-1	0.178955	0.11055	0.279422	0.371242	0.059832	4
NNMT	0.202612	0.112659	0.295809	0.363121	0.0257989	4
NNT	0.194855	0.0478215	0.260351	0.404082	0.0928898	4
NPPA	0.189376	0.0782348	0.191317	0.413301	0.127772	4
NPTN	0.206372	0.0531745	0.298263	0.375232	0.0669585	4
NPY	0.135164	0.077443	0.222908	0.383292	0.181193	4
NPY2R	0.139312	0.119885	0.276649	0.381848	0.082307	4
NR0B2	0.12798	0.0959638	0.18826	0.360587	0.227211	4
NR1I2	0.115405	0.150226	0.155237	0.356058	0.223075	4
NR2E3	0.116354	0.126072	0.141016	0.367095	0.249463	4
NR4A3	0.193306	0.0915079	0.294002	0.355463	0.0657214	4
NRCAM	0.184168	0.121999	0.28621	0.351571	0.0560513	4
NRG1	0.155288	0.0826652	0.274944	0.36653	0.120572	4
NRL	0.135542	0.14878	0.179741	0.374225	0.161713	4
NRP1	0.211786	0.0989242	0.29901	0.364774	0.0255052	4
NRXN1	0.172635	0.132862	0.28979	0.358817	0.045896	4
NSDHL	0.162499	0.0433035	0.145607	0.422833	0.225758	4
NTRK3	0.192261	0.102989	0.289582	0.406103	0.00906476	4
NUCB1	0.213658	0.0698792	0.295861	0.40066	0.0199414	4
OAT	0.188254	0.0606987	0.260825	0.357702	0.13252	4
OPCML	0.110126	0.124227	0.225128	0.35088	0.18964	4
OPRM1	0.146667	0.124493	0.271119	0.363939	0.0937815	4
OS9	0.17024	0.0994866	0.290044	0.364589	0.0756404	4
P2RX6	0.185448	0.114135	0.19448	0.408398	0.0975393	4
P4HB	0.219621	0.0348872	0.298165	0.406574	0.0407529	4
PAFAH1B1	0.144893	0.0875431	0.27817	0.359372	0.130022	4
PAK4	0.137938	0.0812063	0.186048	0.448201	0.146607	4
PAM	0.195899	0.102035	0.291635	0.359371	0.0510598	4
PAPSS2	0.202283	0.106766	0.277402	0.370794	0.0427546	4
PAX3	0.175396	0.143638	0.245926	0.375166	0.0598744	4
PAX5	0.16167	0.0889466	0.173307	0.37426	0.201816	4
PAX8	0.191019	0.10354	0.225452	0.409662	0.0703279	4
PBX1	0.10503	0.130531	0.287414	0.393868	0.0831575	4
PCSK6	0.169931	0.121642	0.26562	0.355374	0.0874326	4
PDCD1	0.155944	0.0953206	0.181412	0.397753	0.169571	4
PDCD4	0.133254	0.0702134	0.245005	0.380086	0.171441	4
PDE4C	0.137306	0.140164	0.230086	0.368547	0.123898	4
PDE6G	0.160434	0.103513	0.199938	0.393157	0.142958	4
PDGFB	0.198716	0.106389	0.27685	0.385381	0.0326635	4
PDGFRB	0.144284	0.10489	0.213544	0.354909	0.182373	4
PDIA2	0.171065	0.0955168	0.190111	0.411095	0.132211	4
PDIA3	0.195067	0.0411707	0.265755	0.355082	0.142926	4
PDIA6	0.201793	0.0344678	0.303297	0.37523	0.0852117	4
PDLIM4	0.205946	0.0707392	0.257899	0.374921	0.090495	4
PDLIM7	0.191905	0.0946235	0.278157	0.378157	0.057158	4
PDX1	0.184023	0.0948126	0.238936	0.394598	0.0876301	4
PFKL	0.145894	0.0890946	0.199824	0.375648	0.18954	4
PFN1	0.18284	0.0349225	0.177558	0.398717	0.205963	4
PFN2	0.100453	0.0670976	0.227784	0.394654	0.210012	4
PGC	0.177947	0.0980185	0.232906	0.392867	0.0982616	4
PHKG1	0.108824	0.11988	0.212431	0.387514	0.17135	4
PHLDA1	0.213382	0.0534693	0.312195	0.381149	0.039804	4
PIGR	0.121771	0.0824631	0.197486	0.354129	0.24415	4
PIK3CA	0.179595	0.0881352	0.262013	0.353265	0.116991	4
PKLR	0.136986	0.112149	0.217207	0.397323	0.136333	4
PKM	0.209187	0.0511648	0.255217	0.390496	0.0939343	4
PLA2G5	0.172405	0.0938241	0.239751	0.353283	0.140737	4
PLA2G6	0.161973	0.134304	0.196735	0.373271	0.133718	4
PLAUR	0.222365	0.0538834	0.325186	0.392997	0.00556799	4
PLD2	0.182901	0.119147	0.193496	0.368747	0.135709	4
PLD3	0.206611	0.0998511	0.285131	0.381619	0.0267881	4
PLEC	0.169883	0.151339	0.232952	0.376612	0.0692141	4
PLG	0.117244	0.105489	0.144656	0.350222	0.28239	4
PLOD3	0.223985	0.0528806	0.307476	0.402595	0.0130643	4
PODXL	0.129742	0.107224	0.224673	0.350468	0.187893	4
POLR2B	0.20213	0.0531897	0.285702	0.35202	0.106959	4
PPIB	0.203715	0.0317018	0.242685	0.381803	0.140096	4
PPIP5K2	0.10257	0.047484	0.190483	0.36221	0.297253	4
PPP1CA	0.147557	0.0261654	0.143372	0.364998	0.317907	4
PPP1R15A	0.196156	0.0968405	0.284833	0.362572	0.0595993	4
PPP1R1A	0.121135	0.157082	0.174949	0.367302	0.179533	4
PRKAR1A	0.183514	0.0877254	0.269149	0.364141	0.0954703	4
PRKCA	0.195361	0.115195	0.294753	0.350869	0.0438219	4
PRKCE	0.163542	0.139309	0.276208	0.357549	0.0633923	4
PRKDC	0.182883	0.0456574	0.309001	0.365664	0.0967942	4
PRL	0.140442	0.121361	0.269037	0.364938	0.104221	4
PROP1	0.151359	0.0667121	0.186254	0.379088	0.216586	4
PROX1	0.174549	0.0973248	0.245294	0.356144	0.126689	4
PSAP	0.214181	0.0965851	0.296411	0.38403	0.00879279	4
PTCRA	0.149514	0.109037	0.150495	0.383426	0.207529	4
PTGES	0.142438	0.0753975	0.257509	0.370041	0.154615	4
PTGIS	0.19139	0.0914931	0.283239	0.390988	0.04289	4
PTH1R	0.168229	0.105431	0.253921	0.379367	0.0930532	4
PTHLH	0.141727	0.0874022	0.275085	0.357351	0.138435	4
PTK2	0.153904	0.0624262	0.252987	0.353922	0.17676	4
PTK7	0.162659	0.0970277	0.239574	0.357336	0.143402	4
PTPN12	0.215303	0.100931	0.298329	0.367902	0.0175343	4
PTPN14	0.170207	0.0702108	0.232882	0.35815	0.16855	4
PTPRD	0.135164	0.0993768	0.233528	0.372724	0.159207	4
PTRF	0.192207	0.125589	0.272032	0.354561	0.0556104	4
PTX3	0.184587	0.0719686	0.291907	0.35375	0.0977876	4
PUM2	0.143014	0.0989302	0.299852	0.352956	0.105248	4
PVR	0.19952	0.0591255	0.237131	0.376362	0.127861	4
PVRL1	0.179408	0.123025	0.24244	0.408498	0.0466277	4
PVRL2	0.203129	0.0656713	0.268039	0.403315	0.0598464	4
PXN	0.138813	0.10375	0.226201	0.364222	0.167013	4
QSOX1	0.20733	0.0486503	0.277653	0.396265	0.0701017	4
RAB1A	0.213383	0.0452901	0.308849	0.385847	0.0466309	4
RAB3A	0.162469	0.088553	0.193127	0.357133	0.198718	4
RAB5C	0.190445	0.0473202	0.202188	0.359414	0.200632	4
RABAC1	0.21995	0.0476448	0.252743	0.406561	0.073102	4
RANBP2	0.15975	0.0473886	0.302034	0.390637	0.10019	4
RANBP9	0.199078	0.0561665	0.266056	0.370787	0.107913	4
RARG	0.149608	0.0990626	0.195191	0.398673	0.157465	4
RELB	0.186263	0.0965364	0.257579	0.360996	0.0986256	4
RHAG	0.128936	0.0806685	0.267324	0.365171	0.157901	4
RHO	0.160106	0.105232	0.245122	0.381667	0.107874	4
RIMS1	0.134038	0.152601	0.266033	0.352074	0.0952545	4
RIN1	0.185757	0.0798049	0.210856	0.401726	0.121856	4
RNASET2	0.158068	0.1203	0.281328	0.360441	0.0798624	4
RND3	0.193508	0.0731038	0.308923	0.372751	0.0517144	4
RNF13	0.190731	0.0905801	0.273966	0.355452	0.0892704	4
RNF14	0.175838	0.041979	0.245693	0.38941	0.14708	4
RNPEP	0.129627	0.0462978	0.151848	0.353907	0.31832	4
ROS1	0.148376	0.100532	0.198798	0.370012	0.182283	4
RPA1	0.171297	0.044008	0.309619	0.378714	0.0963632	4
RPN1	0.155504	0.0317148	0.161434	0.364818	0.286528	4
RPS6KA3	0.209141	0.0771312	0.292759	0.359345	0.0616241	4
RRAS	0.210058	0.0949777	0.230914	0.38082	0.0832305	4
RUNX2	0.183999	0.141865	0.271587	0.385735	0.0168141	4
S100A10	0.191666	0.0711715	0.251484	0.365426	0.120253	4
S100A11	0.197731	0.0489966	0.187485	0.376449	0.189338	4
SAT1	0.21102	0.0507146	0.316287	0.389721	0.032257	4
SCAMP1	0.187357	0.0669321	0.274736	0.376563	0.0944119	4
SCAMP2	0.190942	0.075322	0.245736	0.382235	0.105765	4
SCARB2	0.209361	0.0761188	0.296325	0.387625	0.0305704	4
SCNN1A	0.119443	0.0788775	0.179106	0.350744	0.271829	4
SCP2	0.152732	0.0411938	0.243059	0.436112	0.126904	4
SDC1	0.175214	0.0556061	0.266598	0.412377	0.090204	4
SDC2	0.186947	0.115045	0.280795	0.350597	0.0666154	4
SDC4	0.188992	0.093834	0.279236	0.383357	0.054581	4
SDCBP	0.179775	0.0670229	0.274559	0.360051	0.118593	4
SDHD	0.102578	0.0353	0.179839	0.355431	0.326851	4
SEC23A	0.209648	0.0573464	0.296186	0.38205	0.0547694	4
SEC61A1	0.189361	0.0543089	0.180697	0.377589	0.198043	4
SEMA3C	0.184845	0.0925582	0.293824	0.357136	0.0716367	4
SEMA3F	0.18076	0.109007	0.248422	0.38913	0.0726811	4
SEMA7A	0.175679	0.0934102	0.250747	0.382661	0.0975022	4
2017-09-02	0.202492	0.0606772	0.262164	0.38126	0.0934069	4
SERINC1	0.200169	0.0726515	0.293652	0.373298	0.0602305	4
SERPINA3	0.152173	0.143462	0.253813	0.355276	0.0952766	4
SERPINA4	0.182572	0.113265	0.253086	0.391613	0.0594648	4
SERPINC1	0.170989	0.140473	0.220155	0.37959	0.0887926	4
SERPINE2	0.191299	0.0815093	0.294217	0.365176	0.0677982	4
SERPINH1	0.211801	0.0724117	0.295999	0.383697	0.0360908	4
SFRP1	0.192352	0.145103	0.296045	0.353684	0.0128163	4
SFTPB	0.156528	0.151071	0.199675	0.359642	0.133084	4
SFTPC	0.193908	0.111788	0.248786	0.383924	0.0615939	4
SH3BGRL	0.165151	0.0713124	0.229755	0.363758	0.170024	4
SHANK2	0.19001	0.137428	0.289519	0.3536	0.0294422	4
SHC1	0.174609	0.0609163	0.24148	0.389591	0.133404	4
SHOX	0.125429	0.0868478	0.262188	0.36434	0.161195	4
SLC1A2	0.15175	0.12065	0.27932	0.375378	0.072902	4
SLC25A1	0.122374	0.0591527	0.206285	0.482402	0.129787	4
SLC2A1	0.169916	0.0878413	0.276325	0.377081	0.0888368	4
SLC2A3	0.199389	0.111666	0.301996	0.352676	0.0342725	4
SLC39A6	0.221993	0.0472879	0.310737	0.393877	0.0261051	4
SLC4A4	0.142579	0.0979393	0.29125	0.3528	0.115432	4
SLC5A5	0.149066	0.0958505	0.248135	0.379828	0.12712	4
SLC7A11	0.195479	0.0573952	0.295593	0.385778	0.0657555	4
SLC9A3	0.152598	0.0942383	0.209049	0.406161	0.137954	4
SLIT1	0.164629	0.122194	0.262478	0.370223	0.0804762	4
SLIT2	0.168828	0.101062	0.290127	0.350253	0.0897301	4
SMAD2	0.190454	0.0843186	0.2741	0.362984	0.0881431	4
SMARCA5	0.151287	0.0497498	0.305494	0.399603	0.0938672	4
SMARCC1	0.163681	0.0509222	0.293282	0.381249	0.110866	4
SNAP23	0.196999	0.0987869	0.265559	0.375325	0.0633312	4
SNTA1	0.134668	0.0960861	0.227384	0.385187	0.156675	4
SNX4	0.155608	0.0413572	0.288919	0.351987	0.162128	4
SOCS3	0.194077	0.136953	0.277641	0.36985	0.0214788	4
SOCS5	0.172022	0.0721194	0.277937	0.352332	0.125589	4
SORBS3	0.124041	0.12581	0.229259	0.4151	0.105791	4
SOX2	0.191267	0.0725808	0.285085	0.40055	0.050517	4
SOX4	0.146542	0.0770996	0.195945	0.358433	0.22198	4
SOX9	0.183053	0.0960596	0.279257	0.370247	0.0713841	4
SPAG9	0.217576	0.0752889	0.302565	0.368057	0.0365127	4
SPHK1	0.21364	0.0596028	0.296364	0.391329	0.039065	4
SPTB	0.191821	0.0988248	0.196692	0.401526	0.111136	4
SQLE	0.190257	0.0472025	0.281116	0.410854	0.0705703	4
SREBF2	0.117081	0.0922109	0.225121	0.382236	0.183351	4
SRGN	0.211667	0.0927274	0.308717	0.354002	0.0328857	4
SRPK3	0.112948	0.0913437	0.180166	0.35598	0.259563	4
SRPX	0.201717	0.110158	0.28921	0.360287	0.0386291	4
SRPX2	0.139443	0.0880703	0.247109	0.35858	0.166798	4
SRSF10	0.22053	0.0380978	0.307159	0.369692	0.0645207	4
SS18	0.216776	0.0645442	0.291664	0.3502	0.0768152	4
SSR1	0.211103	0.0369051	0.306554	0.394264	0.0511732	4
SSTR3	0.172874	0.0845725	0.183855	0.417847	0.140851	4
STAT3	0.207314	0.0762064	0.281052	0.373313	0.0621141	4
STC1	0.193045	0.0852529	0.299132	0.364191	0.0583797	4
SUCLA2	0.100423	0.0433947	0.15886	0.352179	0.345143	4
SULT2B1	0.109324	0.0792715	0.178374	0.385258	0.247773	4
SULT4A1	0.128192	0.0761499	0.224769	0.375263	0.195626	4
SYNPO	0.132256	0.149687	0.222212	0.351408	0.144438	4
SYT1	0.164068	0.0728379	0.287436	0.38638	0.0892784	4
TACR1	0.13599	0.111862	0.235671	0.405536	0.110941	4
TAGLN2	0.210919	0.0577953	0.275703	0.398504	0.057079	4
TAPBP	0.183215	0.0749469	0.291241	0.382854	0.0677436	4
TAX1BP3	0.203382	0.0595868	0.295302	0.392148	0.0495812	4
TBL1XR1	0.203266	0.055257	0.290799	0.391913	0.0587654	4
TBX5	0.16826	0.136919	0.2586	0.359447	0.0767741	4
TBXA2R	0.166066	0.132199	0.208993	0.353919	0.138823	4
TFAP2A	0.188613	0.081448	0.302847	0.369782	0.0573099	4
TFPI	0.193792	0.0986767	0.297022	0.363905	0.0466047	4
TGFB1I1	0.15228	0.146992	0.263296	0.360359	0.0770742	4
TGFB2	0.222278	0.0707181	0.315213	0.385195	0.00659548	4
TGFBI	0.19982	0.0998702	0.295579	0.367402	0.0373291	4
TGFBR2	0.17489	0.0982091	0.262072	0.367731	0.0970978	4
TGM2	0.194215	0.130673	0.280086	0.350232	0.0447939	4
TGOLN2	0.199009	0.0654296	0.292447	0.396524	0.0465907	4
THBS1	0.20919	0.0986847	0.305317	0.377718	0.0090915	4
THRA	0.154577	0.154232	0.247016	0.362651	0.0815233	4
THY1	0.184968	0.061884	0.229462	0.376113	0.147573	4
TIMP1	0.226339	0.0547159	0.303144	0.395815	0.0199855	4
TIMP2	0.216991	0.106403	0.297232	0.366344	0.0130296	4
TMED2	0.21051	0.0321401	0.301881	0.397381	0.0580877	4
TMED5	0.204111	0.0554955	0.299509	0.366006	0.0748787	4
TNC	0.190261	0.13052	0.294447	0.354565	0.0302071	4
TNFAIP3	0.213918	0.0801073	0.313506	0.375021	0.0174478	4
TNFRSF10B	0.220054	0.0692847	0.309107	0.375766	0.0257878	4
TNFRSF12A	0.215281	0.0564635	0.305871	0.399412	0.0229718	4
TPBG	0.199525	0.0737502	0.310867	0.374313	0.0415452	4
TPP1	0.213334	0.100438	0.296593	0.368772	0.0208633	4
TRAM1	0.218348	0.0557015	0.302427	0.397773	0.0257505	4
TRIM16	0.117131	0.059446	0.191183	0.353312	0.278928	4
TRIM2	0.147485	0.0890591	0.281782	0.362125	0.119549	4
TRIM29	0.133767	0.0947195	0.281354	0.391896	0.0982632	4
TSPAN5	0.18564	0.0551201	0.282281	0.388523	0.0884358	4
TSPO	0.198872	0.0547622	0.230959	0.399507	0.1159	4
TSPY1	0.155172	0.138522	0.247018	0.384487	0.0748013	4
TTC3	0.136584	0.068544	0.298951	0.398265	0.0976553	4
TTC37	0.134161	0.049421	0.269127	0.405705	0.141586	4
UBE4B	0.137712	0.0580603	0.188121	0.359235	0.256871	4
UBR5	0.161718	0.0643704	0.298185	0.384222	0.0915048	4
UPP1	0.207705	0.0609324	0.282153	0.358347	0.0908623	4
USP8	0.110934	0.0393419	0.260758	0.360906	0.22806	4
VAMP3	0.220877	0.0551292	0.288651	0.405538	0.0298045	4
VEGFC	0.182379	0.0940196	0.298093	0.371466	0.0540419	4
VTN	0.125515	0.0946651	0.197452	0.3608	0.221569	4
WFDC2	0.124721	0.108203	0.182707	0.365485	0.218884	4
WNT11	0.165733	0.114581	0.219883	0.387594	0.112209	4
WNT2	0.128875	0.12311	0.257462	0.352926	0.137628	4
WNT6	0.182238	0.139861	0.240523	0.361072	0.0763066	4
XDH	0.154335	0.0915518	0.279021	0.40587	0.0692223	4
XRCC5	0.213322	0.0406473	0.301996	0.370273	0.0737621	4
YAP1	0.173303	0.0809256	0.269581	0.365664	0.110526	4
YTHDF3	0.156269	0.0583081	0.287208	0.39603	0.102185	4
YWHAZ	0.215343	0.0797351	0.305739	0.375994	0.0231891	4
ZYX	0.203241	0.0880946	0.28504	0.376968	0.0466556	4
